# Supplementary material for: In Situ Deposition of Gold Nanoparticles and L-Cysteine on Screen-Printed Carbon Electrode for Rapid Electrochemical Determination of As(III) in Water and Tea
Source: Biosensors (Basel). 2023 Jan 12;13(1):130. doi: 10.3390/bios13010130 (PMC9856477; doi:10.3390/bios13010130)
Supplement: Supplementary file 1 [file biosensors-13-00130-s001.zip]

Archive with 1 entries (1 files):
- biosensors-2137478-supplementary.pdf
